# Supplementary material for: Nitrate reduction capacity of the oral microbiota is impaired in periodontitis: potential implications for systemic nitric oxide availability
Source: Int J Oral Sci. 2024 Jan 5;16:1. doi: 10.1038/s41368-023-00266-9 (PMC10767001; doi:10.1038/s41368-023-00266-9)
Supplement: Supplementary file 2 — Supplementary Dataset [file 41368_2023_266_MOESM2_ESM.xlsx]

## Sheet: All_parameters
		Salivary nitrate reduction capacity (NRC) test																		Plasma nitrate and nitrite						Subgingival plaque microbiota composition														Clinical parameters from Johnston et al. (2021)
Full name	Patient	Nitrate 0h baseline (mg/L)	Nitrite 0h baseline (mg/L)	pH 0h baseline	Nitrate 3h baseline (mg/L)	Nitrite 3h baseline (mg/L)	pH 3h baseline	Nitrate delta baseline (mg/L)	Nitrite delta baseline (mg/L)	pH delta baseline	Nitrate 0h day 90 (mg/L)	Nitrite 0h day 90 (mg/L)	pH 0h day 90	Nitrate 3h day 90 (mg/L)	Nitrite 3h day 90 (mg/L)	pH 3h day 90	Nitrate delta day 90 (mg/L)	Nitrite delta day 90 (mg/L)	pH delta day 90	Plasma nitrite baseline (µM)	Plasma nitrite day 90 (µM)	Plasma nitrate baseline (µM)	Plasma nitrate day 90 (µM)	Plasma nitrate/nitrite baseline	Plasma nitrate/nitrite day 90	Rothia cells per sample baseline (qPCR)	Rothia cells per sample day 90 (qPCR)	Rothia cells per ng DNA (qPCR)	Rothia cells per ng DNA (qPCR)	DNA baseline (ng per sample)	DNA day 90 (ng per sample)	Nitrite producers baseline (16S)	Confirmed nitrate reducers baseline (16S)	Periopathogens baseline (16S)	Red complex baseline (16S)	Nitrite producers day 90 (16S)	Confirmed nitrate reducers day 90 (16S)	Periopathogens day 90 (16S)	Red complex day 90 (16S)	FMPS baseline (%)	FMPS day 90 (%)	FMBS baseline (%)	FMBS day 90 (%)	PPD baseline (mm)	PPD day 90 (mm)	PPD ≥ 5mm baseline (%)	PPD ≥ 5mm day 90 (%)	CAL baseline (mm)	CAL day 90 (mm)
Abbreviation	Patient	sNO3_0h_BL	sNO2_0h_BL	spH_0h_BL	sNO3_3h_BL	sNO2_3h_BL	spH_3h_BL	sNO3_delta_BL	sNO2_delta_BL	spH_delta_BL	sNO3_0h_D90	sNO2_0h_D90	spH_0h_D90	sNO3_3h_D90	sNO2_3h_D90	spH_3h_D90	sNO3_delta_D90	sNO2_delta_D90	spH_delta_D90	pNO2_BL	pNO2_D90	pNO3_BL	pNO3_D90	pRatio_NO3_NO2_BL	pRatio_NO3_NO2_D90	Rothia_Total_BL	Rothia_Total_D90	Rothia_T_ng_BL	Rothia_T_ng_D90	DNA_BL	DNA_D90	Nitrite_producers_BL	Nitrate_reducers_BL	Perio_assoc_BL	Red_compl_BL	Nitrite_producers_D90	Nitrate_reducers_D90	Perio_assoc_D90	Red_compl_D90	FMPS_BL	FMPS_D90	FMBS_BL	FMBS_D90	PPD_BL	PPD_D90	PPD5_BL	PPD5_D90	CAL_BL	CAL_D90
	1	541.6	13	7.8	465.5	16	7.6	76.1	-3	0.2	431.6	8	7.7	461.2	7	7.6	-29.6	1	0.1	0.129765	0.169955	52.627	44.3536	405.555	260.973	81318.6	111155	1049.27	1441.7	77.5	77.1	18.2925	9.76213	15.4595	0.613547	15.9998	5.64585	7.19475	0.0284614	79	9	84	9	3.72	2.58	32	9	4.09	3.8
	2	452.8	7	7.7	406.2	8	7.5	46.6	-1	0.2	482.4	6	7.8	473.9	0	7.8	8.5	6	0	no sample	no sample	no sample	no sample	no sample	no sample	617488	2.60253e+06	2541.1	7149.81	243	364	23.821	4.00552	5.67719	1.38157	31.1116	18.5184	1.70345	0	84	27	29	8	3.09	2.76	19	4	5.31	4.62
	4	490.8	5	6.6	431.6	5	6.4	59.2	0	0.2	465.5	10	6.9	440.1	7	6.6	25.4	3	0.3	0.0841109	0.0931752	42.2337	50.0099	502.119	536.73	488978	89159.4	1845.2	2217.9	265	40.2	35.3167	19.1855	19.8138	0.593192	30.1273	0.610078	38.4462	0.544174	35	21	84	7	3.72	3.25	35	23	4	4.37
	6	528.9	16	8.2	507.8	27	8.1	21.1	-11	0.1	469.7	10	8.2	465.5	8	8.1	4.2	2	0.1	0.0947747	0.128832	77.6224	175.597	819.02	1362.99	42783.4	97130.6	976.791	317.42	43.8	306	7.32514	3.31097	3.60938	0.251696	26.6159	5.16919	8.35822	0.450567	73	5	88	17	3.06	1.93	18	2	3.7	2.49
	7	537.4	13	7.7	440.1	6	6.9	97.3	7	0.8	457	8	6.9	452.8	2.5	6.8	4.2	5.5	0.1	0.0720475	0.121301	33.4571	35.4214	464.375	292.013	42783.4	124510	191.854	478.883	223	260	14.0133	4.82924	20.696	0.00309435	18.108	0.742749	35.489	4.66072	72	29	74	30	4.16	2.91	47	13	4.51	3.15
	8	459.8	5	7.2	469.7	8	7.6	-9.9	-3	-0.4	478.1	7	8.1	482.4	5.5	7.8	-4.3	1.5	0.3	0.165023	0.136963	43.0223	32.4635	260.705	237.023	1.38992e+06	1.26227e+06	10372.5	37792.6	134	33.4	35.6109	13.2729	17.6523	0.0179485	50.0757	30.071	0.193921	0.0161601	26	4	30	3	2.89	2.59	19	13	3.54	2.98
	9	473.9	6	6.9	431.6	8	6.7	42.3	-2	0.2	461.2	11	7.9	478.1	9.5	7.7	-16.9	1.5	0.2	0.139629	0.202479	46.8493	44.1965	335.526	218.277	42783.4	108800	430.417	8434.14	99.4	12.9	26.9836	2.27823	20.5235	0.143888	27.6872	4.94657	0.695419	0	71	11	40	4	3.15	2.35	17	9	4.1	2.66
	10	528.9	5	7.2	482.4	6	7	46.5	-1	0.2	512	0	7.5	516.2	5	7.4	-4.2	-5	0.1	0.115702	0.105972	42.3779	42.7346	366.266	403.264	42783.4	42783.4	1280.94	347.833	33.4	123	32.9645	0.0801017	66.1875	5.20981	16.5762	1.3217	1.85549	0.00665845	76	37	77	27	2.89	2.2	13	4	3.39	2.39
	11	465.5	10	7.5	435.8	11	7.5	29.7	-1	0	499.3	26	7.9	461.2	23	7.8	38.1	3	0.1	0.108105	0.196148	50.3704	88.5782	465.942	451.589	42783.4	125312	221.676	2914.23	193	43	12.8465	1.56082	31.7869	1.62194	19.8704	4.37883	13.9786	0.118163	81	51	52	21	4.25	3.78	47	32	5.5	4.99
	12	444.3	22	7.5	427.4	20	7.4	16.9	2	0.1	512	16	7.4	418.9	19	7.3	93.1	-3	0.1	0.11397	0.117969	56.6771	61.4871	497.3	521.216	53452.2	643122	267.261	5592.36	200	115	16.4195	1.88101	53.1903	4.86203	49.8979	24.3527	3.48088	0.134293	67	14	72	17	4.17	2.9	40	11	6.51	5.1
	13	516.2	7	8.1	444.3	7	8	71.9	0	0.1	520.5	0	8.1	457	0	8.1	63.5	0	0	0.116569	0.120701	46.0705	48.0326	395.221	397.947	7.80439e+06	7.80439e+06	43600	184066	179	42.4	17.7631	12.2686	23.8997	16.1514	60.6525	42.0021	2.43413	0	30	12	25	16	3.4	2.63	21	7	4.61	3.28
	14	no sample	no sample	no sample	448.5	0	6.4	no sample	no sample	no sample	444.3	0	6.4	402	0	6.4	42.3	0	0	0.16169	0.156891	81.8183	53.2532	506.019	339.427	3.09795e+07	3.09795e+07	369243	249835	83.9	124	24.6862	1.76228	44.5814	0.628268	8.56389	4.51724	7.07709	0.484234	71	5	2	1	2.9	2.57	18	8	4.72	3.96
	15	440.1	0	6.8	440.1	0	6.5	0	0	0.3	431.6	20	7.2	452.8	10	7.2	-21.2	10	0	0.193282	0.152426	43.2895	111.539	223.971	731.761	1.10538e+06	128023	4251.45	309.235	260	414	15.1786	6.6838	37.426	4.68786	11.3108	4.56269	13.3832	1.37539	46	3	19	9	2.98	2.57	19	12	3.83	3.55
	16	465.5	5	6.6	486.6	0	6.3	-21.1	5	0.3	478.1	0	7.7	461.2	0	7.5	16.9	0	0.2	0.191216	0.224673	67.7058	43.0322	354.081	191.532	433736	3.26547e+06	2853.53	15699.4	152	208	28.4436	3.10043	23.7025	4.18968	22.9128	15.9246	2.05072	0	44	10	6	3	2.53	2.51	11	6	4.33	4.31
	17	448.5	16	7.8	431.6	16	7.8	16.9	0	0	431.6	8	8.1	435.8	5	8	-4.2	3	0.1	0.142495	0.178219	65.7035	38.9357	461.092	218.471	1.63199e+06	1.4632e+06	8680.82	7741.79	188	189	17.9566	6.85215	33.9559	5.04517	18.6882	9.85457	9.8006	0.0104948	63	13	63	26	3.62	2.91	33	16	4.23	3.19
	18	512	5	7.8	473.9	7	7.7	38.1	-2	0.1	499.3	0	7.7	482.4	0	7.6	16.9	0	0.1	0.217542	0.205345	52.5435	54.6338	241.533	266.058	428201	513657	2817.11	1547.16	152	332	25.1746	2.23389	34.073	1.0476	15.9567	2.27788	25.7415	0.18353	60	9	32	7	3.52	2.63	29	9	5.03	3.95
	19	457	6	6.5	444.3	5	6.1	12.7	1	0.4	457	7	7.2	448.5	0	7.1	8.5	7	0.1	0.0925753	0.174154	38.4939	46.6345	415.812	267.778	219102	1.16365e+06	1117.87	6358.76	196	183	18.8734	7.10879	23.0881	1.747	15.991	3.89644	1.88231	0.00648326	70	9	85	15	4.76	3.48	54	23	5.42	4.05
	20	524.7	22	7.2	499.3	22.6667	7	25.4	-0.666667	0.2	465.5	15	7.8	423.1	19	7.7	42.4	-4	0.1	0.134164	0.142962	52.4539	38.9691	390.968	272.584	42783.4	965914	488.395	1312.38	87.6	736	16.329	1.5117	30.3757	7.48221	10.9524	1.56986	3.71908	0	76	32	66	8	3.83	2.8	32	6	5.47	4.59
	21	486.6	7	8.2	469.7	6.5	7.9	16.9	0.5	0.3	440.1	9	8.1	427.4	36	7.9	12.7	-27	0.2	0.190816	0.144828	42.6337	42.5289	223.428	293.651	116266	296303	204.693	977.899	568	303	17.3022	9.32685	11.218	0	18.2053	1.45101	47.5964	10.0003	74	53	81	35	5.13	3.79	63	29	5.28	4.32
	22	448.5	6	6.6	482.4	0	6.3	-33.9	6	0.3	482.4	0	6.8	482.4	0	6.7	0	0	0.1	0.14876	0.216542	48.6588	57.8324	327.095	267.072	665531	302068	1111.07	1615.33	599	187	23.8868	6.53281	40.6641	1.39493	27.3671	5.22739	27.3148	2.27113	73	30	48	8	3.42	2.86	32	10	4.22	3.71
	23	478.1	22	7.9	457	21	7.8	21.1	1	0.1	427.4	0	7.7	423.1	0	7.6	4.3	0	0.1	0.170355	0.132098	73.7635	45.3434	433	343.255	346422	980498	1512.76	3686.08	229	266	9.24738	3.44812	19.456	1.39666	25.8951	13.0285	1.72122	0.00852091	80	20	73	13	4.6	2.87	49	6	7.12	5.56
	24	490.8	24	8	478.1	23	7.8	12.7	1	0.2	499.3	47	7.8	490.8	45	7.8	8.5	2	0	0.158758	0.119968	48.0675	61.0582	302.773	508.954	124776	493184	959.818	1362.39	130	362	20.8101	1.11109	18.2358	0	29.052	8.05234	1.01724	0	58	14	33	5	3.17	2.15	17	1	5.39	4.17
	25	482.4	7	8	499.3	7	7.8	-16.9	0	0.2	444.3	0	8.1	440.1	0	7.9	4.2	0	0.2	0.0991736	0.10024	39.2628	43.6462	395.9	435.417	42783.4	432809	123.652	9995.58	346	43.3	30.6304	1.73096	39.961	4.93767	53.6893	12.3146	0.18802	0	78	8	84	4	4.1	2.4	38	1	5.38	3.93
	26	482.4	7	6.6	495.1	0	6.1	-12.7	7	0.5	448.5	0	6.7	486.6	0	6.7	-38.1	0	0	0.134964	0.201146	53.0164	40.494	392.819	201.316	1.09127e+06	597975	8459.46	6592.88	129	90.7	17.0737	4.82106	20.9494	1.06512	13.4162	2.3915	49.2102	2.30754	71	36	40	15	3.8	3	25	13	4.38	3.74
	27	418.9	6	6.8	423.1	5	6.5	-4.2	1	0.3	435.8	11	7.2	423.1	7	7.2	12.7	4	0	0.15096	0.213143	52.8926	67.7976	350.376	318.085	1.29789e+06	4.69891e+06	35268.9	29929.4	36.8	157	35.9137	21.9992	24.9194	1.60069	55.2316	34.1618	5.45412	0.262406	81	63	72	7	4.48	3.12	54	8	6.06	5.18
	28	452.8	11	7.7	469.7	11	7.5	-16.9	0	0.2	461.2	7	7.6	465.5	0	7.6	-4.3	7	0	0.195615	0.171821	48.0334	37.3053	245.551	217.117	77080.9	263392	332.245	631.635	232	417	10.3005	0.500253	18.5534	7.13832	10.5307	1.34877	9.31532	0.869766	31	15	30	2	2.54	2.04	15	1	3.23	3.57
	29	457	8	7.7	452.8	9	7.4	4.2	-1	0.3	478.1	17	7.6	435.8	12	7.5	42.3	5	0.1	0.0917089	0.11337	42.7414	67.119	466.056	592.037	788163	901961	3683	739.312	214	1220	12.8894	2.54378	32.7719	0.20192	18.4654	2.92643	27.1312	0.0735973	47	12	33	3	3.35	2.67	21	10	3.65	3.45
	30	444.3	5	7.2	465.5	0	7	-21.2	5	0.2	476.7	9	7.9	454.2	8	7.8	22.5	1	0.1	0.127099	0.203412	47.9567	47.7032	377.316	234.515	260588	3.9763e+06	2285.86	44577.4	114	89.2	25.6734	1.33564	25.5999	0.688426	43.9218	28.6138	0.392838	0	31	10	76	15	4.67	3.64	48	25	6.02	5.67
	31	440.1	0	7.6	457	6	7.5	-16.9	-6	0.1	448.5	37	7.6	435.8	36	7.5	12.7	1	0.1	0.128299	0.133631	43.0724	66.2082	335.718	495.455	42783.4	1.59401e+06	123.652	3427.98	346	465	14.6035	0.364178	40.9925	7.71093	38.4363	9.73549	0.337101	0	87	54	100	31	5.54	3.23	65	10	5.08	4.2
	32	465.5	7	7.9	528.9	5	7.9	-63.4	2	0	490.8	0	8.2	440.1	0	8	50.7	0	0.2	0.184751	0.107438	30.9082	25.8531	167.297	240.633	325570	919507	1291.94	3085.6	252	298	35.0851	17.1986	19.7057	0.614398	20.962	6.76224	40.9801	13.4653	30	7	40	2	2.82	2.07	7	4	3.48	3.1
	33	495.1	9	7.5	499.3	8	7.4	-4.2	1	0.1	482.4	6	7.5	465.5	0	7.4	16.9	6	0.1	0.10044	0.082378	25.5055	22.1377	253.938	268.733	1.06816e+06	226737	1756.84	2435.41	608	93.1	35.4377	8.04868	7.28031	0	43.74	11.7841	3.52089	0	50	7	73	5	3.76	2.87	29	10	3.86	3.14
	34	465.5	6	7.6	490.8	6	7.5	-25.3	0	0.1	461.2	8	7.3	418.9	6	7.2	42.3	2	0.1	0.107771	0.120301	26.868	28.0528	249.305	233.188	90118.9	120317	1781.01	1309.22	50.6	91.9	10.4892	3.28786	18.8659	5.4238	23.2232	11.0325	15.3801	2.18551	72	12	49	2	3.23	2.72	25	6	3.75	3.7
	36	482.4	8	7.9	478.1	7	7.8	4.3	1	0.1	499.3	0	8	452.8	8	7.9	46.5	-8	0.1	0.186217	0.197147	38.4135	28.0976	206.283	142.521	119291	326967	266.871	2254.94	447	145	7.22373	1.13756	23.4256	3.69504	16.1554	4.05131	24.5531	1.23546	73	39	59	23	3.36	2.99	22	10	3.33	3.15
	37	469.7	0	7.9	431.6	60	7	38.1	-60	0.9	486.6	0	8.1	444.3	0	7.9	42.3	0	0.2	0.200013	0.115702	47.6804	31.4752	238.386	272.036	154562	278468	722.254	496.378	214	561	17.4509	4.00661	22.0019	1.80472	14.6177	6.23296	4.03208	0	81	12	63	3	3.39	2.67	24	7	3.93	3.45
	38	478.1	21	7.4	520.5	17	7.3	-42.4	4	0.1	no sample	no sample	6.8	452.8	0	7.2	no sample	no sample	-0.4	0.146894	0.0699147	36.7247	29.7538	250.008	425.573	42783.4	42783.4	1358.2	186.827	31.5	229	17.3473	2.86497	23.1971	6.74581	28.3563	1.36427	11.9204	0.0804366	53	12	54	8	3.83	2.57	30	9	5.1	3.41
	39	427.4	8	7.9	448.5	8	7.7	-21.1	0	0.2	452.8	0	8	393.5	0	7.8	59.3	0	0.2	0.128699	0.0934417	36.292	37.1588	281.991	397.668	1.13414e+06	665531	3203.79	1502.33	354	443	14.2846	6.07628	8.00922	0.0752481	18.8671	3.12349	21.6846	0.0979866	83	34	83	6	3.83	2.84	29	5	4.66	3.73
	40	452.8	0	5	507.8	0	4.9	-55	0	0.1	418.9	0	6.1	423.1	0	6.2	-4.2	0	-0.1	0.0678486	0.0614503	36.8514	44.1684	543.142	718.767	456603	342001	2468.12	1300.38	185	263	28.464	8.92944	40.2532	2.2305	26.6511	25.3608	2.9998	0.259808	75	11	42	15	3.68	3.07	22	9	3.64	3.49
	41	469.3	2.8	7.4	427.6	3	7.3	41.7	-0.2	0.1	438	7.1	7.2	406.7	6.3	7.3	31.3	0.8	-0.1	0.124633	0.0359238	41.2743	33.87	331.165	942.829	no sample	no sample	no sample	no sample	no sample	no sample	7.51049	0.568463	32.7181	9.33473	20.583	10.2535	1.1787	0	92	0.11	80	2	4.94	3.21	52	11	4.68	3.84
	42	479.7	4.3	6	458.9	4.3	6	20.8	0	0	458.9	9.7	6.1	458.9	8.9	6	0	0.8	0.1	0.0422554	0.0904425	46.759	38.1615	1106.58	421.942	no sample	no sample	no sample	no sample	no sample	no sample	34.8175	15.8701	30.486	0	21.6907	4.60531	15.0771	0	12	22	10	1	2.71	2.06	7	2	3.17	2.75
	43	479.7	4.7	7.3	438	4.3	7.2	41.7	0.4	0.1	469.3	13.4	7.6	438	14.6	7.6	31.3	-1.2	0	0.120435	0.0905092	41.6462	47.4034	345.799	523.741	no sample	no sample	no sample	no sample	no sample	no sample	30.527	7.37692	20.6121	1.28937	18.1313	12.2843	1.39049	0	20	25	19	12	2.79	2.52	10	4	3.19	2.85
	44	458.9	0	6.8	490.1	0	6.8	-31.2	0	0	479.7	4	6.9	458.9	3.7	6.9	20.8	0.3	0	0.167622	0.0789789	38.8439	40.6481	231.735	514.67	no sample	no sample	no sample	no sample	no sample	no sample	21.4401	6.28352	15.8073	5.17638	39.3087	35.7408	4.35775	1.53599	56	8	69	9	4.72	3.29	51	13	6.83	5.49
	45	500.6	2	6.6	490.1	1.9	6.5	10.5	0.1	0.1	479.7	3.6	7.1	458.9	3.5	7.1	20.8	0.1	0	0.0521861	0.0796454	47.2356	44.453	905.138	558.137	no sample	no sample	no sample	no sample	no sample	no sample	31.0579	8.26301	25.2809	0.570809	53.5079	44.3784	2.38374	0.0435312	74	8	65	6	3.55	2.81	26	11	4.49	3.61
Comments																										Red italic text: outliers removed from analyses
[truncated: 4 more columns]

## Sheet: Corr_Bacteria
Correlations between groups of bacteria
BL and D90 (max. N = 84)					BL (max. N = 42)					D90 (max. N = 42)
y	x	spearman.cor	cor.adj.p.val	cor.p.val	y	x	spearman.cor	cor.adj.p.val	cor.p.val	y	x	spearman.cor	cor.adj.p.val	cor.p.val
Nitrate_reducers	Perio_assoc	-0.52279	8.62089e-06	5.15271e-07	Nitrate_reducers_BL	Perio_assoc_BL	-0.320801	0.221032	0.0388161	Nitrate_reducers_D90	Perio_assoc_D90	-0.583664	0.0029701	6.82782e-05
Nitrate_reducers	Red_compl	-0.403655	0.00142021	0.000140389	Nitrate_reducers_BL	Red_compl_BL	-0.390888	0.0970076	0.0104813	Nitrate_reducers_D90	Red_compl_D90	-0.337534	0.245771	0.0288112
Nitrite_producers	Nitrate_reducers	0.593318	1.04487e-07	4.56379e-09	Nitrite_producers_BL	Nitrate_reducers_BL	0.4827	0.0190876	0.00137007	Nitrite_producers_D90	Nitrate_reducers_D90	0.68949	6.89712e-05	1.10988e-06
Nitrite_producers	Perio_assoc	-0.251149	0.0977224	0.0214361	Nitrite_producers_BL	Perio_assoc_BL	0.0653918	0.872352	0.679833	Nitrite_producers_D90	Perio_assoc_D90	-0.435378	0.0640408	0.00426939
Nitrite_producers	Red_compl	-0.313275	0.0227458	0.00371253	Nitrite_producers_BL	Red_compl_BL	-0.313473	0.241082	0.0432284	Nitrite_producers_D90	Red_compl_D90	-0.259178	0.477018	0.0974318
Perio_assoc	Red_compl	0.719443	4.58212e-13	1.26403e-14	Perio_assoc_BL	Red_compl_BL	0.431015	0.048822	0.00437714	Perio_assoc_D90	Red_compl_D90	0.769195	2.31857e-07	2.66502e-09
Rothia_T_ng	Nitrate_reducers	0.57446	3.94021e-06	1.99275e-07	Rothia_T_ng_BL	Nitrate_reducers_BL	0.457595	0.0591522	0.00571125	Rothia_T_ng_D90	Nitrate_reducers_D90	0.615966	0.00451078	0.000114066
Rothia_T_ng	Nitrite_producers	0.425706	0.00220984	0.000238764	Rothia_T_ng_BL	Nitrite_producers_BL	0.334337	0.258586	0.0496422	Rothia_T_ng_D90	Nitrite_producers_D90	0.509524	0.0440167	0.00202375
Rothia_T_ng	Perio_assoc	-0.284894	0.0804412	0.0168279	Rothia_T_ng_BL	Perio_assoc_BL	-0.0584075	0.894173	0.738924	Rothia_T_ng_D90	Perio_assoc_D90	-0.420168	0.143925	0.0125727
Rothia_T_ng	Red_compl	-0.259355	0.118395	0.0301518	Rothia_T_ng_BL	Red_compl_BL	-0.13352	0.764213	0.444473	Rothia_T_ng_D90	Red_compl_D90	-0.353407	0.294919	0.0372886
Rothia_Total	Nitrate_reducers	0.597202	1.00204e-06	4.83746e-08	Rothia_Total_BL	Nitrate_reducers_BL	0.597479	0.00364626	0.00015088	Rothia_Total_D90	Nitrate_reducers_D90	0.564185	0.0129135	0.000415606
Rothia_Total	Nitrite_producers	0.311003	0.0454654	0.00877953	Rothia_Total_BL	Nitrite_producers_BL	0.324023	0.287878	0.0575755	Rothia_Total_D90	Nitrite_producers_D90	0.226206	0.676641	0.191326
Rothia_Total	Perio_assoc	-0.261428	0.118035	0.0288119	Rothia_Total_BL	Perio_assoc_BL	-0.108761	0.802477	0.533995	Rothia_Total_D90	Perio_assoc_D90	-0.31893	0.390519	0.0618472
Rothia_Total	Red_compl	-0.322533	0.0365359	0.00646727	Rothia_Total_BL	Red_compl_BL	-0.293313	0.387283	0.08725	Rothia_Total_D90	Red_compl_D90	-0.312902	0.416006	0.067222
Rothia_Total	Rothia_T_ng	0.788323	2.17201e-14	5.49243e-16	Rothia_Total_BL	Rothia_T_ng_BL	0.840202	1.99307e-08	2.74907e-10	Rothia_Total_D90	Rothia_T_ng_D90	0.676098	0.000415631	8.28782e-06

## Sheet: Corr_Bacteria_clinical
Correlations between bacteria and clinical parameters
BL and D90 (max. N = 84)					BL (max. N = 42)					D90 (max. N = 42)
y	x	spearman.cor	cor.adj.p.val	cor.p.val	y	x	spearman.cor	cor.adj.p.val	cor.p.val	y	x	spearman.cor	cor.adj.p.val	cor.p.val
FMBS	Nitrate_reducers	-0.226156	0.135362	0.038586	FMBS_BL	Nitrate_reducers_BL	-0.0684287	0.86713	0.666766	FMBS_D90	Nitrate_reducers_D90	-0.0937921	0.861014	0.554652
FMBS	Nitrite_producers	-0.205503	0.188758	0.0607496	FMBS_BL	Nitrite_producers_BL	-0.175531	0.611681	0.266181	FMBS_D90	Nitrite_producers_D90	-0.00203013	0.996576	0.98982
FMBS	Perio_assoc	0.382402	0.00282359	0.000331042	FMBS_BL	Perio_assoc_BL	-0.108156	0.791307	0.495375	FMBS_D90	Perio_assoc_D90	0.0481547	0.936511	0.762015
FMBS	Red_compl	0.399458	0.00157991	0.000167071	FMBS_BL	Red_compl_BL	0.033336	0.949706	0.833995	FMBS_D90	Red_compl_D90	0.149892	0.794572	0.343401
FMBS	Rothia_T_ng	-0.321243	0.0368708	0.00669609	FMBS_BL	Rothia_T_ng_BL	-0.399411	0.133196	0.0174533	FMBS_D90	Rothia_T_ng_D90	-0.0918672	0.88758	0.599675
FMBS	Rothia_Total	-0.329203	0.0316856	0.0053902	FMBS_BL	Rothia_Total_BL	-0.354856	0.217279	0.0364628	FMBS_D90	Rothia_Total_D90	-0.0537335	0.936511	0.759172
FMPS	Nitrate_reducers	-0.382511	0.00282359	0.000329644	FMPS_BL	Nitrate_reducers_BL	-0.281452	0.335568	0.0709706	FMPS_D90	Nitrate_reducers_D90	-0.325206	0.286774	0.0355995
FMPS	Nitrite_producers	-0.274251	0.0586069	0.0115866	FMPS_BL	Nitrite_producers_BL	-0.336428	0.203724	0.0293728	FMPS_D90	Nitrite_producers_D90	-0.100207	0.861014	0.527773
FMPS	Perio_assoc	0.495977	2.49653e-05	1.60696e-06	FMPS_BL	Perio_assoc_BL	0.0853031	0.826894	0.591182	FMPS_D90	Perio_assoc_D90	0.257211	0.478456	0.100091
FMPS	Red_compl	0.448682	0.000219226	1.86468e-05	FMPS_BL	Red_compl_BL	0.191726	0.574485	0.223852	FMPS_D90	Red_compl_D90	0.0933018	0.861014	0.556733
FMPS	Rothia_T_ng	-0.258514	0.118395	0.0307093	FMPS_BL	Rothia_T_ng_BL	-0.307142	0.340017	0.0726934	FMPS_D90	Rothia_T_ng_D90	-0.0276259	0.970789	0.874826
FMPS	Rothia_Total	-0.252175	0.130881	0.0352025	FMPS_BL	Rothia_Total_BL	-0.251774	0.503044	0.144553	FMPS_D90	Rothia_Total_D90	0.0738378	0.921105	0.673359
PISA	Nitrate_reducers	-0.234171	0.121179	0.0320357	PISA_BL	Nitrate_reducers_BL	-0.0984523	0.802477	0.533793	PISA_D90	Nitrate_reducers_D90	-0.0622341	0.928294	0.695405
PISA	Nitrite_producers	-0.243385	0.108488	0.025688	PISA_BL	Nitrite_producers_BL	-0.320314	0.221032	0.0391253	PISA_D90	Nitrite_producers_D90	-0.0153965	0.973543	0.922905
PISA	Perio_assoc	0.444327	0.000256049	2.29561e-05	PISA_BL	Perio_assoc_BL	-0.0407584	0.929766	0.797247	PISA_D90	Perio_assoc_D90	0.104534	0.861014	0.510011
PISA	Red_compl	0.452384	0.000188383	1.55903e-05	PISA_BL	Red_compl_BL	0.169828	0.612456	0.282271	PISA_D90	Red_compl_D90	0.192719	0.681458	0.221415
PISA	Rothia_T_ng	-0.278283	0.0919901	0.0196668	PISA_BL	Rothia_T_ng_BL	-0.352266	0.221032	0.0379499	PISA_D90	Rothia_T_ng_D90	-0.0208698	0.973543	0.905278
PISA	Rothia_Total	-0.281503	0.0862299	0.0182371	PISA_BL	Rothia_Total_BL	-0.281931	0.43428	0.100833	PISA_D90	Rothia_Total_D90	0.0453145	0.951258	0.796036
CAL	Nitrate_reducers	-0.0576103	0.82359	0.602695	CAL_BL	Nitrate_reducers_BL	-0.212868	0.528851	0.175385	CAL_D90	Nitrate_reducers_D90	0.189951	0.681458	0.228249
CAL	Nitrite_producers	-0.0242692	0.939382	0.826548	CAL_BL	Nitrite_producers_BL	-0.129892	0.715076	0.410963	CAL_D90	Nitrite_producers_D90	0.159157	0.757593	0.314048
CAL	Perio_assoc	0.149352	0.392664	0.175119	CAL_BL	Perio_assoc_BL	0.0744672	0.851298	0.638248	CAL_D90	Perio_assoc_D90	-0.114506	0.861014	0.470253
CAL	Red_compl	0.211139	0.180242	0.0538653	CAL_BL	Red_compl_BL	0.167802	0.617439	0.288138	CAL_D90	Red_compl_D90	-0.000371582	0.998705	0.998137
CAL	Rothia_T_ng	0.0749055	0.77885	0.537705	CAL_BL	Rothia_T_ng_BL	-0.129701	0.774914	0.457724	CAL_D90	Rothia_T_ng_D90	0.382407	0.216412	0.0233825
CAL	Rothia_Total	0.0755585	0.778378	0.534156	CAL_BL	Rothia_Total_BL	-0.120343	0.791307	0.491067	CAL_D90	Rothia_Total_D90	0.47517	0.0608935	0.00391958
PPD	Nitrate_reducers	-0.137705	0.434348	0.211616	PPD_BL	Nitrate_reducers_BL	-0.0611931	0.884001	0.70026	PPD_D90	Nitrate_reducers_D90	0.0847046	0.88758	0.593797
PPD	Nitrite_producers	-0.159181	0.355918	0.148095	PPD_BL	Nitrite_producers_BL	-0.245907	0.469102	0.116467	PPD_D90	Nitrite_producers_D90	0.131961	0.835804	0.404818
PPD	Perio_assoc	0.400164	0.00156872	0.000162281	PPD_BL	Perio_assoc_BL	0.0743232	0.851298	0.639941	PPD_D90	Perio_assoc_D90	0.114777	0.861014	0.469196
PPD	Red_compl	0.376266	0.00351029	0.000419621	PPD_BL	Red_compl_BL	0.160707	0.637651	0.309298	PPD_D90	Red_compl_D90	0.18117	0.681458	0.250881
PPD	Rothia_T_ng	-0.105164	0.624616	0.386257	PPD_BL	Rothia_T_ng_BL	-0.266377	0.480051	0.121918	PPD_D90	Rothia_T_ng_D90	0.291538	0.466645	0.0892698
PPD	Rothia_Total	-0.119305	0.571435	0.325253	PPD_BL	Rothia_Total_BL	-0.15459	0.69165	0.37524	PPD_D90	Rothia_Total_D90	0.283643	0.477018	0.0986934
PPD5	Nitrate_reducers	-0.23627	0.118395	0.0304841	PPD5_BL	Nitrate_reducers_BL	-0.015976	0.986068	0.920012	PPD5_D90	Nitrate_reducers_D90	-0.0534962	0.930986	0.736514
PPD5	Nitrite_producers	-0.215306	0.165897	0.049197	PPD5_BL	Nitrite_producers_BL	-0.230557	0.497595	0.141843	PPD5_D90	Nitrite_producers_D90	0.0270733	0.967131	0.86486
PPD5	Perio_assoc	0.476513	6.26206e-05	4.60657e-06	PPD5_BL	Perio_assoc_BL	0.102668	0.802477	0.517633	PPD5_D90	Perio_assoc_D90	0.20805	0.67468	0.186119
PPD5	Red_compl	0.459709	0.000135129	1.08724e-05	PPD5_BL	Red_compl_BL	0.194386	0.574485	0.217369	PPD5_D90	Red_compl_D90	0.284441	0.416006	0.0678998
PPD5	Rothia_T_ng	-0.145947	0.450793	0.227987	PPD5_BL	Rothia_T_ng_BL	-0.22886	0.539489	0.186031	PPD5_D90	Rothia_T_ng_D90	0.19287	0.703844	0.266975
PPD5	Rothia_Total	-0.199683	0.273503	0.0974549	PPD5_BL	Rothia_Total_BL	-0.0859812	0.839495	0.623349	PPD5_D90	Rothia_Total_D90	0.0403774	0.951258	0.817863

## Sheet: Corr_Bacteria_pNO2
Correlations between bacteria and plasma nitrite
BL and D90 (max. N = 84)					BL (max. N = 42)					D90 (max. N = 42)
y	x	spearman.cor	cor.adj.p.val	cor.p.val	y	x	spearman.cor	cor.adj.p.val	cor.p.val	y	x	spearman.cor	cor.adj.p.val	cor.p.val
pNO2	Nitrate_reducers	-0.137766	0.437223	0.217104	pNO2_BL	Nitrate_reducers_BL	-0.144425	0.686888	0.36634	pNO2_D90	Nitrate_reducers_D90	-0.127875	0.835804	0.42424
pNO2	Nitrite_producers	-0.202002	0.209207	0.0687696	pNO2_BL	Nitrite_producers_BL	-0.10331	0.802477	0.519062	pNO2_D90	Nitrite_producers_D90	-0.262021	0.477018	0.0980072
pNO2	Perio_assoc	0.0310077	0.937741	0.782132	pNO2_BL	Perio_assoc_BL	-0.139199	0.696173	0.384084	pNO2_D90	Perio_assoc_D90	0.123868	0.835804	0.439
pNO2	Red_compl	0.129363	0.471152	0.246734	pNO2_BL	Red_compl_BL	0.149194	0.677251	0.351859	pNO2_D90	Red_compl_D90	0.146771	0.81248	0.359824
pNO2	Rothia_T_ng	0.278778	0.0977224	0.0213305	pNO2_BL	Rothia_T_ng_BL	0.104515	0.814884	0.556369	pNO2_D90	Rothia_T_ng_D90	0.43835	0.121953	0.0100927
pNO2	Rothia_Total	0.278294	0.0977224	0.0215663	pNO2_BL	Rothia_Total_BL	0.213271	0.574485	0.225877	pNO2_D90	Rothia_Total_D90	0.348384	0.331732	0.0434684

## Sheet: Corr_Bacteria_ILB
Correlations between bacteria and IL-B
BL and D90 (max. N = 84)					BL (max. N = 42)					D90 (max. N = 42)
y	x	spearman.cor	cor.adj.p.val	cor.p.val	y	x	spearman.cor	cor.adj.p.val	cor.p.val	y	x	spearman.cor	cor.adj.p.val	cor.p.val
Nitrate_reducers	IL1B	-0.230483	0.1328	0.0374485	Nitrate_reducers_BL	IL1B_BL	-0.261498	0.429334	0.0986975	Nitrate_reducers_D90	IL1B_D90	-0.133449	0.835804	0.404181
Nitrite_producers	IL1B	-0.335815	0.0145938	0.00214713	Nitrite_producers_BL	IL1B_BL	-0.54669	0.00564224	0.000272384	Nitrite_producers_D90	IL1B_D90	-0.00958188	0.98477	0.952798
Perio_assoc	IL1B	0.194763	0.232348	0.0795858	Perio_assoc_BL	IL1B_BL	-0.0195122	0.982671	0.903605	Perio_assoc_D90	IL1B_D90	0.166551	0.743098	0.296863
Red_compl	IL1B	0.252328	0.0995397	0.0221962	Red_compl_BL	IL1B_BL	0.149368	0.677251	0.351291	Red_compl_D90	IL1B_D90	0.160226	0.757593	0.31697
Rothia_T_ng	IL1B	-0.177942	0.354209	0.146569	Rothia_T_ng_BL	IL1B_BL	-0.309115	0.344618	0.0752614	Rothia_T_ng_D90	IL1B_D90	0.00840336	0.986635	0.962852
Rothia_Total	IL1B	-0.168945	0.389948	0.168436	Rothia_Total_BL	IL1B_BL	-0.199083	0.607592	0.258995	Rothia_Total_D90	IL1B_D90	-0.0386584	0.953683	0.828158
